# Supplementary material for: Dried Blood Spot (DBS) Methodology Study for Biomarker Discovery in Lysosomal Storage Disease (LSD)
Source: Metabolites. 2021 Jun 13;11(6):382. doi: 10.3390/metabo11060382 (PMC8231917; doi:10.3390/metabo11060382)
Supplement: Supplementary file 1 [file metabolites-11-00382-s001.zip]

Archive with 1 entries (1 files):
- metabolites-1224568-Supplementary.pdf
